# Supplementary material for: Dietary Probiotics Modulate Gut Barrier and Immune-Related Gene Expression and Histomorphology in Broiler Chickens under Non- and Pathogen-Challenged Conditions: A Meta-Analysis
Source: Animals (Basel). 2023 Jun 13;13(12):1970. doi: 10.3390/ani13121970 (PMC10295439; doi:10.3390/ani13121970)
Supplement: Supplementary file 1 [file animals-13-01970-s001.zip]

Archive with 1 entries (1 files):
- animals-2415174-supplementary.pdf
